# Supplementary material for: Gall Wasp Transcriptomes Unravel Potential Effectors Involved in Molecular Dialogues With Oak and Rose
Source: Front Physiol. 2019 Jul 24;10:926. doi: 10.3389/fphys.2019.00926 (PMC6667641; doi:10.3389/fphys.2019.00926)
Supplement: Supplementary file 4 [file Table_1.XLS]

## Sheet: B. pallida
Supporting Information
Article title: Gall wasp transcriptomes unravel potential effectors involved in molecular dialogues with oak and rose bushes
Authors: Sébastien Cambier, Olivia Ginis, Sébastien J.M. Moreau, Jack Hearn, Graham Stone, David Giron, Elisabeth Huguet, Jean-Michel Drezen
Table S1 Contigs mainly expressed in ovary or equivalently expressed in ovary and venom gland from B. pallida.
Contig	Length (bp)	Relative expression b	Accession number	E-value	Signal peptide	Descriptionc
Contig02475	383	14	XP_001599198.2$	6e-14	Y	carboxypeptidase B-like Nasonia
Contig02141	290	8	XP_001605452.1$	1e-16	Y	venom acid phosphatase Acph-1-like isoform 1
Contig02306	421	6	CAX20733.1$	3e-56	Y	putative alpha-N-acetylgalactosaminidase
Contig00527	368	0.05	ADX36419.1$	7e-36	Y	venom protein 5
Contig00663*	357	4	XP_003397748.1$	5e-32	Y	transmembrane emp24 domain-containing protein-like
Contig00705	184	2	XP_001600201.1$	8e-16	Y	stromal cell-derived factor 2-like protein 1-like Nasonia
Contig01511	375	0.6	XP_001604220.2$	8e-51	Y	endoplasmic reticulum resident protein 29-like Nasonia
Contig02330	373	0.05	XP_003700023.1$	1e-61	Y	dolichyl-diphosphooligosaccharide--protein glycosyltransferase subunit 1-like
Contig01867	570	0.03	XP_003401925.1$	7e-82	Y	endoplasmin-like
Contig01114	471	0.03	XP_001602967.1$	1e-41	Y	protein disulfide-isomerase A6-like
Contig01572	374	0.05	XP_003703556.1$	1e-27	Y	peroxidase-like
Contig00928*	518	0.04	XP_003696030.1	4e-67	Y	thioredoxin-dependent peroxide reductase, mitochondrial-like
Contig01381*	645	0.03	YP_006420809.1	6e-16	Y	O-glycosyl hydrolase
Contig01644	214	5	XP_001942751.1$	8e-14	Y	glucose dehydrogenase
Contig00353	82	0.8	XP_003701755.1$	9e-05	Y	TGF-beta receptor type-1-like
Contig02244*	349	0.3	EGI57413.1	3e-20	Y	39S ribosomal protein L54, mitochondrial
Contig00677	687	0.2	XP_001607306.2$	3e-93	Y	renin receptor-like isoform 1
Contig02201*	522	0.2	XP_003700907.1	2e-30	Y	protein lethal(2)essential for life-like
Contig00867	465	0.1	EFN60517.1$	3e-56	Y	Proactivator polypeptide
Contig01638	263	0.1	XP_003708605.1$	5e-26	Y	astakine-like
Contig02547	160	0.09	XP_001605789.2$	2e-22	Y	magnesium transporter protein 1-like
Contig01153	437	0.06	EFN74773.1$	6e-41	Y	T-cell immunomodulatory protein
Contig01310	419	0.06	XP_003690500.1$	6e-28	Y	vitellogenin receptor-like
Contig00860	346	0.06	ABK88278.1$	3e-15	Y	toll-like receptor
Contig02326	362	0.06	XP_001599993.2$	5e-15	Y	FK506-binding protein 2-like
Contig02341	373	0.05	XP_003426995.1$	1e-29	Y	nose resistant to fluoxetine protein 6-like
Contig00804	226	0.05	XP_001601418.1$	3e-23	Y	ecdysteroid-regulated 16 kDa protein-like
Contig01950*	356	0.05	XP_003427007.1	1e-21	Y	nose resistant to fluoxetine protein 6-like isoform 2
Contig02404*	346	0.05	XP_001605009.2	5e-17	Y	importin subunit alpha-2-like
Contig01192*	394	0.05	XP_001119900.1	3e-12	Y	enhancer of rudimentary homolog
Contig00281*	148	0.05	EFN67073.1	6e-06	Y	Zinc finger protein 263
Contig01257	479	0.04	XP_001605789.2$	1e-80	Y	magnesium transporter protein 1-like
Contig01700*	595	0.04	EFN74513.1$	3e-57	Y	TM2 domain-containing protein CG10795
Contig01882	530	0.04	XP_003694556.1$	2e-45	Y	coiled-coil domain-containing protein 47-like
Contig01729*	576	0.04	XP_001600951.1$	8e-33	Y	dolichyl-diphosphooligosaccharide-protein glycosyltransferase subunit 1-like
Contig00598*	148	0.04	XP_003702712.1	6e-19	Y	death-associated protein kinase 1-like isoform 2
Contig00819	789	0.04	NP_494454.1$	7e-08	Y	insulin related family member (ins-31)
Contig00815	793	0.03	EFN85087.1$	1e-78	Y	circadian clock-controlled protein
Contig01718	593	0.02	NP_001128399.1$	1e-83	Y	epoxide hydrolase 1 precursor
Contig00179	529	0.02	XP_003705787.1$	1e-77	Y	counting factor associated protein D-like
Contig02046*	495	0.02	XP_003251368.1	7e-69	Y	ubiquitin-60S ribosomal protein L40 isoform 3
Contig01982*	550	0.02	EGI62597.1	5e-45	Y	Ecdysteroid-regulated 16 kDa protein
Contig01538	617	0.02	XP_001120669.2$	1e-39	Y	slit homolog 3 protein-like
Contig00128	383	0.02	XP_003492870.1$	3e-26	Y	hexamerin-like
Contig00578	444	0.02	ABY62738.1$	3e-10	Y	chemosensory protein
Contig00661*	516	0.006	EGI67689.1	3e-38	Y	Phospholipid hydroperoxide glutathione peroxidase, mitochondrial
Contig00127	1021	0.002	EFN82400.1$	2e-63	Y	Arylphorin subunit alpha
Contig01967	552	2	EFZ22136.1$	2e-71	Y	hypothetical protein SINV_09815
Contig01390	431	0.5	XP_392162.2$	2e-58	Y	UPF0480 protein C15orf24 homolog
Contig01568*	168	0.4	XP_003246350.1	2e-09	Y	hypothetical protein LOC100163797
Contig02412*	445	0.3	XP_003701054.1$	2e-14	Y	uncharacterized protein LOC100881457
Contig00859	434	0.2	XP_001604605.1$	3e-36	Y	UPF0510 protein INM02-like
Contig00977	395	0.1	EFN76650.1$	2e-52	Y	CAP10 family protein AGAP004267
Contig01061	448	0.06	XP_003696902.1$	1e-34	Y	uncharacterized protein LOC100865869
Contig01750	488	0.06	XP_003707002.1$	3e-69	Y	uncharacterized protein LOC100876592
Contig02385	487	0.05	XP_003426842.1$	5e-10	Y	hypothetical protein LOC100678941
Contig01553	232	0.05	XP_003700009.1$	2e-30	Y	uncharacterized protein LOC100875363
Contig01743	554	0.05	XP_001601506.1$	4e-07	Y	hypothetical protein LOC100117004
Contig01714	596	0.04	XP_001607205.1$	2e-11	Y	hypothetical protein LOC100117816
Contig00901*	756	0.03	XP_002038309.1	1e-07	Y	GM10762
Contig02392*	484	0.03	EFZ10026.1	1e-05	Y	hypothetical protein SINV_02332
Contig00554	334	0.02	EFZ22421.1$	1e-16	Y	hypothetical protein SINV_07950
Contig00589*	946	0.002	EFZ23271.1$	2e-59	Y	hypothetical protein SINV_14820
Contig01708*	495	0.1	No significant hit		Y
Contig01587*	219	0.05	No significant hit		Y
Contig00535*	279	0.03	No significant hit		Y
