# Supplementary material for: Gall Wasp Transcriptomes Unravel Potential Effectors Involved in Molecular Dialogues With Oak and Rose
Source: Front Physiol. 2019 Jul 24;10:926. doi: 10.3389/fphys.2019.00926 (PMC6667641; doi:10.3389/fphys.2019.00926)
Supplement: Supplementary file 5 [file Table_2.XLS]

## Sheet: D. rosae
Supporting Information
Article title: Gall wasp transcriptomes unravel potential effectors involved in molecular dialogues with oak and rose bushes
Authors: Sébastien Cambier, Olivia Ginis, Sébastien J.M. Moreau, Jack Hearn, Graham Stone, David Giron, Elisabeth Huguet, Jean-Michel Drezen
Table S2 Contigs mainly expressed in ovary or equivalently expressed in ovary and venom gland from D. rosae.
Contigs	Length (bp)	Relative expressionb	Accession number	E-value	Signal peptide	Descriptionc
Contig00434	733	2.8	XP_001599305.1$	6e-119	Y	chitinase-like protein Idgf4-like
Contig00110	441	2.4	XP_396769.2$	9e-60	Y	chitinase-like protein Idgf4-like
Contig00944	205	0.2	XP_003692695.1$	8e-22	Y	venom serine carboxypeptidase-like
Contig01977	375	0.003	XP_003493764.1$	1e-08	Y	venom carboxylesterase-6-like
Contig01041	649	0.003	XP_001604598.1$	2e-60	Y	phospholipase A2-like
Contig02232	324	0.04	NP_001123262.1$	1e-38	Y	exonuclease 3'-5' domain-like 2
Contig02106	445	0.003	NP_001123262.1$	1e-62	Y	exonuclease 3'-5' domain-like 2
Contig00614	402	6.8	ACS75353.1$	7e-61	Y	ER protein gp78
Contig02132	478	5	XP_001600201.1$	4e-57	Y	stromal cell-derived factor 2-like protein 1-like
Contig01612	564	2.7	XP_003707864.1$	1e-71	Y	protein disulfide-isomerase A3-like
Contig01502	576	1.3	EFN85405.1$	1e-74	Y	Protein disulfide-isomerase
Contig01397	594	1.2	EFN85405.1$	1e-87	Y	Protein disulfide-isomerase
Contig01752	384	1.1	XP_001604220.2$	9e-10	Y	endoplasmic reticulum resident protein 29-like
Contig02057	384	0.8	XP_392689.2$	8e-49	Y	calreticulin isoform 1
Contig01478	581	0.7	XP_003424375.1$	5e-84	Y	endoplasmic reticulum resident protein 44-like isoform 2
Contig00775*	240	0.002	XP_003706890.1	0.0007	Y	protein disulfide-isomerase TMX3-like
Contig01645*	172	1.4	XP_001599355.1$	5e-11	Y	15 kDa selenoprotein-like
Contig00931	663	3.6	XP_003704099.1$	6e-70	Y	alpha-N-acetylgalactosaminidase-like
Contig01187	495	17	XP_003399187.1$	2e-36	Y	alaserpin-like
Contig01424	591	3.6	EFN75094.1$	1e-15	Y	Putative EGF-like domain-containing protein FLJ14712
Contig00364*	146	2.5	XP_001602398.1$	1e-05	Y	translocon-associated protein subunit beta-like isoform 1
Contig00482	426	2.2	XP_003426634.1$	5e-45	Y	hypoxia up-regulated protein 1-like isoform 2
Contig02087*	353	1.2	EFN79807.1$	2e-27	Y	Translocon-associated protein subunit delta
Contig01228	620	1.1	EFN78734.1$	5e-50	Y	Ferritin heavy chain
Contig01015*	610	0.9	BAG41814.1$	8e-53	Y	cyclophilin B
Contig01695*	436	0.4	EFN61961.1	6e-22	Y	Solute carrier family 2, facilitated glucose transporter member 5
Contig01058	401	0.4	XP_001604751.2$	1e-50	Y	transmembrane emp24 domain-containing protein eca-like
Contig00945*	616	0.3	XP_003425923.1$	5e-77	Y	CDK5RAP3-like protein-like isoform 2
Contig00565	269	0.15	XP_001600543.1$	3e-37	Y	lysosomal aspartic protease-like
Contig01226	202	0.1	XP_003699344.1$	7e-20	Y	T-cell immunomodulatory protein-like
Contig01754	151	0.1	XP_003251161.1$	3e-20	Y	GDP-fucose protein O-fucosyltransferase 1
Contig01808	272	0.1	XP_001603435.1$	1e-37	Y	cytochrome P450 307a1
Contig02072	377	0.06	XP_001608246.1$	2e-38	Y	meteorin-like protein-like
Contig01159*	353	0.04	XP_001601019.1	2e-31	Y	F-box only protein 21-like
Contig00198*	542	0.02	EGI67689.1	3e-29	Y	Phospholipid hydroperoxide glutathione peroxidase, mitochondrial
Contig00677	582	0.008	XP_003700172.1$	2e-23	Y	protein NPC2 homolog
Contig01081*	639	0.003	XP_003694600.1	2e-38	Y	fork head domain transcription factor slp1-like
Contig01755	538	0.003	XP_001604688.1$	5e-60	Y	maltase 2
Contig01872*	194	0.002	XP_003707362.1	2e-17	Y	mitochondrial import receptor subunit TOM22 homolog
Contig01854*	403	0.002	XP_001602754.1	5e-62	Y	alcohol dehydrogenase class-3-like
Contig01619*	370	0.002	XP_001601730.2$	3e-28	Y	LIRP-like
Contig00799	425	0.002	XP_003704256.1$	2e-69	Y	uncharacterized glycosyltransferase AER61-like
Contig01472*	155	0.001	XP_001602245.2	2e-06	Y	probable ATP-dependent RNA helicase DDX27-like
Contig02160*	225	0.001	EFN66060.1	4e-19	Y	Allantoinase, mitochondrial
Contig01864	526	0.001	EFN66708.1$	2e-86	Y	hypothetical protein EAG_00698
Contig01048	422	0.0008	EFN64585.1$	4e-19	Y	Ejaculatory bulb-specific protein 3
Contig01008	123	0.0006	EFN67454.1$	0.0004	Y	Beta-glucuronidase
Contig00326	567	0.0003	BAE94685.1$	8e-55	Y	juvenile hormone esterase
Contig01354	598	3.3	XP_001607749.1$	5e-55	Y	hypothetical protein LOC100123963
Contig00899	469	0.6	XP_003401261.1$	2e-14	Y	hypothetical protein LOC100646562
Contig01251*	365	0.3	XP_003691577.1$	1e-16	Y	uncharacterized protein LOC100864630
Contig01588	569	0.2	EFX87903.1$	4e-53	Y	hypothetical protein DAPPUDRAFT_311321
Contig02108*	290	0.1	EFZ13565.1	3e-31	Y	hypothetical protein SINV_10738
Contig02284	404	0.1	XP_001607440.2$	2e-63	Y	hypothetical protein LOC100123738
Contig02246	448	0.1	EFZ17694.1$	8e-62	Y	hypothetical protein SINV_01281
Contig01538	332	0.09	EFN71724.1$	3e-63	Y	hypothetical protein EAG_05804
Contig01883	476	0.06	XP_003425210.1$	6e-25	Y	hypothetical protein LOC100678777
Contig02064	492	0.05	XP_003692526.1$	4e-94	Y	uncharacterized protein LOC100872047
Contig00199	316	0.02	EFZ23271.1$	1e-20	Y	hypothetical protein SINV_14820
Contig01608*	376	0.003	EFZ12831.1$	5e-50	Y	hypothetical protein SINV_09199
Contig01816	300	0.003	XP_003426395.1$	3e-12	Y	hypothetical protein LOC100678753
Contig02332	359	0.003	EFA01182.1$	4e-25	Y	hypothetical protein TcasGA2_TC010507
Contig01723*	430	0.002	EGI65587.1$	7e-44	Y	hypothetical protein G5I_05979
Contig02207	285	0.002	XP_394866.2$	1e-37	Y	hypothetical protein LOC411392 isoform 1
Contig00233	364	0.002	XP_003705057.1$	2e-08	Y	uncharacterized protein LOC100876056
Contig01324	326	0.002	XP_003700759.1$	5e-56	Y	uncharacterized protein LOC100876417
Contig01900	174	0.001	XP_003485612.1$	8e-25	Y	hypothetical protein LOC100746955
Contig00205	391	0.001	XP_001120174.2$	8e-09	Y	hypothetical protein LOC724353
Contig00280	338	0.0006	EFN82735.1$	5e-14	Y	hypothetical protein EAI_01892
Contig00179*	435	14.7	No significant hit		Y
Contig02164*	300	1	No significant hit		Y
Contig01828*	533	0.2	No significant hit		Y
Contig01112*	417	0.03	No significant hit		Y
